# Supplementary material for: Dietary Micronutrient Intake and Its Relationship with the Malnutrition–Inflammation–Frailty Complex in Patients Undergoing Peritoneal Dialysis
Source: Nutrients. 2023 Nov 27;15(23):4934. doi: 10.3390/nu15234934 (PMC10707898; doi:10.3390/nu15234934)
Supplement: Supplementary file 1 [file nutrients-15-04934-s001.zip]

Archive with 3 entries (3 files):
- Dietary FFQ Supplementary File S1.pdf
- Dietary FFQ Supplementary File S2.pdf
- Dietary FFQ Supplementary Materials.pdf
